# Supplementary material for: ASR gene family: a case of tandem-drive evolution
Source: Front Mol Biosci. 2025 Jun 13;12:1456645. doi: 10.3389/fmolb.2025.1456645 (PMC12202234; doi:10.3389/fmolb.2025.1456645)
Supplement: Supplementary file 1 [file Table2.xlsx]

## Sheet: Página1
Clade	Species	AlphaFold Code	Average pLDDT	Mean pLDDT in domain	Non-domain	Core*
ASR1	Eragrostis curvula	AF-A0A5J9TT42-F1	84.81	91.18	66.37	96.65
ASR2	Oryza sativa	AF-Q94DL7-F1	47.11	53.08	42.63	55.56
ASR3	Eragrostis curvula	AF-A0A5J9VNF7-F1	68.75	75.23	45.77	83.21
ASR4	Setaria viridis	AF-A0A4V6D7T6-F1	64.75	72.00	43.81	75.85
ASR5	Panicum hallii	AF-A0A2S3ICU2-F1	65.25	79.20	44.72	91.31
ASR6	Oryza nivara	AF-A0A0E0H0T5-F1	46.31	62.02	38.87	70.51
*Core is from residue 78 to 99, using OsaASR5 as reference
