# Supplementary material for: ASR gene family: a case of tandem-drive evolution
Source: Front Mol Biosci. 2025 Jun 13;12:1456645. doi: 10.3389/fmolb.2025.1456645 (PMC12202234; doi:10.3389/fmolb.2025.1456645)
Supplement: Supplementary file 3 [file Table3.xlsx]

## Sheet: Streptophytes dataset
IQtree acronyms	PhyML acronyms
AE_Aqcoe5G251400.1	Ae_Aco
AE_EscalH1.1G302100.1	Ae_Eca1
AE_EscalH1.1G302500.1	Ae_Eca2
AE_EscalH1.2G388500.1	Ae_Eca3
AE_EscalH1.2G388600.1	Ae_Eca4
ANA_evm_27.model.AmTr_v1.0_scaffold00040.48.v1.0	ANA_Atr
ANA_Nycol.A00789.1	ANA_Nco1
ANA_Nycol.I01828.1	ANA_Nco2
ANA_Nycol.I01829.1	ANA_Nco3
ANA_Nycol.I01830.1	ANA_Nco4
ANA_Nycol.I01831.1	ANA_Nco5
ANA_Nycol.I01832.1	ANA_Nco6
ANA_Nycol.I01833.1	ANA_Nco7
ANA_Nycol.I01834.1	ANA_Nco8
ANA_Nycol.I01835.1	ANA_Nco9
ANA_Nycol.K00130.1	ANA_Nco10
AST_Hyque.09G058800.1	AST_Hqu
AST_PSS00054	AST_Ach1
AST_PSS17457	AST_Ach2
AST_PSS17458	AST_Ach3
AST_PSS17459	AST_Ach4
AST_PSS17460	AST_Ach5
AST_PSS19501	AST_Ach6
AST_PSS19502	AST_Ach7
AST_PSS19503	AST_Ach8
AST_PSS19504	AST_Ach9
AST_PSS31708	AST_Ach10
AST_Vadar_g26941.t1	AST_Vda1
AST_Vadar_g26942.t1	AST_Vda2
AST_Vadar_g42467.t1	AST_Vda3
AST_Vadar_g45627.t1	AST_Vda4
AST_Vadar_g45991.t1	AST_Vda5
AST_Vadar_g46006.t1	AST_Vda6
AST_Vadar_g46007.t1	AST_Vda7
AST_Vadar_g9020.t1	AST_Vda8
BRY_CepurGG1.10G122500.1	BRY_Cpu
BRY_Mapoly0080s0097.1	BRY_Mpo1
BRY_Mapoly0098s0001.1	BRY_Mpo2
BRY_Mapoly0098s0002.1	BRY_Mpo3
BRY_Mapoly0741s0001.1	BRY_Mpo4
BRY_Mapoly0798s0001.1	BRY_Mpo5
BRY_Sphmag01G062100.1	BRY_Sma1
BRY_Sphmag01G062200.1	BRY_Sma2
BRY_Sphmag01G062300.1	BRY_Sma3
BRY_Sphmag01G062400.1	BRY_Sma4
BRY_Sphmag01G062600.1	BRY_Sma5
BRY_Sphmag01G062700.1	BRY_Sma6
BRY_Sphmag01G063200.1	BRY_Sma7
BRY_Sphmag01G063300.1	BRY_Sma8
BRY_Sphmag01G063400.1	BRY_Sma9
BRY_Sphmag01G063500.1	BRY_Sma10
BRY_Sphmag01G063600.1	BRY_Sma11
BRY_Sphmag01G064600.1	BRY_Sma12
BRY_Sphmag01G064700.1	BRY_Sma13
BRY_Sphmag01G064800.1	BRY_Sma14
BRY_Sphmag01G065300.1	BRY_Sma15
BRY_Sphmag01G065400.1	BRY_Sma16
BRY_Sphmag01G065500.1	BRY_Sma17
BRY_Sphmag01G112900.1	BRY_Sma18
BRY_Sphmag01G169400.1	BRY_Sma19
BRY_Sphmag01G169500.1	BRY_Sma20
BRY_Sphmag02G111600.1	BRY_Sma21
BRY_Sphmag02G111700.1	BRY_Sma22
BRY_Sphmag02G111800.1	BRY_Sma23
BRY_Sphmag02G117600.1	BRY_Sma24
BRY_Sphmag04G000800.1	BRY_Sma25
BRY_Sphmag04G001300.1	BRY_Sma26
BRY_Sphmag04G115700.1	BRY_Sma27
BRY_Sphmag05G052700.1	BRY_Sma28
BRY_Sphmag06G000400.1	BRY_Sma29
BRY_Sphmag06G120400.1	BRY_Sma30
BRY_Sphmag08G099700.1	BRY_Sma31
BRY_Sphmag08G099800.1	BRY_Sma32
BRY_Sphmag08G145700.1	BRY_Sma33
BRY_Sphmag13G000300.1	BRY_Sma34
BRY_Sphmag14G042100.1	BRY_Sma35
CAM_Lsat_1_v5_gn_9_41200.1	CAM_Lsa
CHA_kfl00084_0040_v1.1	CHA_Kni
CHA_Meskra657_3_2292609	CHA_Mkr1
CHA_Meskra657_3_2460971	CHA_Mkr2
CHA_Zci_11881.1	CHA_Zci
CHA_Zci1a_33251.1	CHA_Zcia1
CHA_Zci1a_43533.1	CHA_Zcia2
COM_Aco003190.1.mrna1	Com_Aco1
COM_Aco003191.1.mrna1	Com_Aco2
COM_Aco007857.1.mrna1	Com_Aco3
COM_Aco014545.1.mrna1	Com_Aco4
COM_Aco014546.1.mrna1	Com_Aco5
COM_AET3Gv21198900.2	COM_Ata1
COM_AET3Gv21199200.4	COM_Ata2
COM_AET3Gv21199700.1	COM_Ata3
COM_AET3Gv21200000.2	COM_Ata4
COM_AET4Gv20235900.2	COM_Ata5
COM_HORVU.MOREX.r3.2HG0168120.1	COM_Hvu1
COM_HORVU.MOREX.r3.3HG0325150.1	COM_Hvu2
COM_HORVU.MOREX.r3.3HG0325170.1	COM_Hvu3
COM_HORVU.MOREX.r3.3HG0325200.1	COM_Hvu4
COM_HORVU.MOREX.r3.3HG0325210.1	COM_Hvu5
COM_HORVU.MOREX.r3.3HG0325230.1	COM_Hvu6
COM_HORVU.MOREX.r3.3HG0325240.1	COM_Hvu7
COM_HORVU.MOREX.r3.3HG0325300.1	COM_Hvu8
COM_HORVU.MOREX.r3.3HG0325310.1	COM_Hvu9
COM_HORVU.MOREX.r3.4HG0349450.1	COM_Hvu10
COM_Joasc.03G045800.1	COM_Jas1
COM_Joasc.03G045900.1	COM_Jas2
COM_Joasc.03G046000.1	COM_Jas3
COM_Joasc.03G046100.1	COM_Jas4
COM_Joasc.03G046200.1	COM_Jas5
COM_Joasc.03G046500.1	COM_Jas6
COM_Joasc.03G046600.1	COM_Jas7
COM_Joasc.03G046700.1	COM_Jas8
COM_Joasc.03G046800.1	COM_Jas9
COM_Joasc.03G046900.1	COM_Jas10
COM_Joasc.03G047000.1	COM_Jas11
COM_Joasc.04G244400.1	COM_Jas12
COM_Joasc.04G244600.1	COM_Jas13
COM_Joasc.13G057600.1	COM_Jas14
COM_Joasc.17G024800.1	COM_Jas15
COM_LOC_Os01g72900_ASR3	COM_Osa3
COM_LOC_Os01g72910_ASR4	COM_Osa4
COM_LOC_Os01g73250_ASR2	COM_Osa2
COM_LOC_Os02g33820_ASR1	COM_Osa1
COM_LOC_Os04g34600_ASR6	COM_Osa6
COM_LOC_Os11g06720_ASR5	COM_Osa5
COM_Ma06_p27520.1	COM_Mac1
COM_Ma06_p27530.1	COM_Mac2
COM_Ma08_p16080.1	COM_Mac3
COM_Ma08_p30830.1	COM_Mac4
COM_Ma11_p10340.1	COM_Mac5
COM_TraesCS2A02G301500.1	COM_Tae1
COM_TraesCS2B02G317600.1	COM_Tae2
COM_TraesCS2D02G300100.1	COM_Tae3
COM_TraesCS3A02G509200.1	COM_Tae4
COM_TraesCS3A02G509400.1	COM_Tae5
COM_TraesCS3A02G509500.1	COM_Tae6
COM_TraesCS3A02G509700.1	COM_Tae7
COM_TraesCS3A02G509800.1	COM_Tae8
COM_TraesCS3A02G509900.1	COM_Tae9
COM_TraesCS3A02G510100.1	COM_Tae10
COM_TraesCS3A02G510200.1	COM_Tae11
COM_TraesCS3A02G510700.1	COM_Tae12
COM_TraesCS3B02G456200.1	COM_Tae13
COM_TraesCS3B02G578200.1	COM_Tae14
COM_TraesCS3B02G578400.1	COM_Tae15
COM_TraesCS3B02G578500.1	COM_Tae16
COM_TraesCS3B02G578800.1	COM_Tae17
COM_TraesCS3D02G517100.1	COM_Tae18
COM_TraesCS3D02G517300.1	COM_Tae19
COM_TraesCS3D02G517400.1	COM_Tae20
COM_TraesCS3D02G517500.1	COM_Tae21
COM_TraesCS3D02G517600.1	COM_Tae22
COM_TraesCS3D02G517700.1	COM_Tae23
COM_TraesCS3D02G518000.1	COM_Tae24
COM_TraesCS3D02G518100.1	COM_Tae25
COM_TraesCS4A02G208400.1	COM_Tae26
COM_TraesCS4B02G112000.1	COM_Tae27
COM_TraesCS4D02G109500.1	COM_Tae28
COM_TraesCSU02G240200.1	COM_Tae29
FAB_29863.m001052	FAB_Rco1
FAB_29863.m001053	FAB_Rco2
FAB_BPChr12G08202.679	FAB_Bpl1
FAB_BPChr12G08230.679	FAB_Bpl2
FAB_BPChr12G08238.679	FAB_Bpl3
FAB_BPChr12G08243.679	FAB_Bpl4
FAB_BPChr12G08264.679	FAB_Bpl5
FAB_BPChr12G08278.679	FAB_Bpl6
FAB_BPChr12G08297.679	FAB_Bpl7
FAB_BPChr12G08305.679	FAB_Bpl8
FAB_BPChr14G12868.679	FAB_Bpl9
FAB_Caden.01G153400.1	FAB_Cde1
FAB_Caden.01G153600.1	FAB_Cde2
FAB_Caden.01G153800.1	FAB_Cde3
FAB_Caden.01G153900.1	FAB_Cde4
FAB_Caden.01G183700.1	FAB_Cde5
FAB_Caden.01G183800.1	FAB_Cde6
FAB_Cecan.1G045300.1	FAB_Cca1
FAB_Cecan.1G045400.1	FAB_Cca2
FAB_Cecan.1G045700.1	FAB_Cca3
FAB_Cecan.1G045800.1	FAB_Cca4
FAB_Cecan.1G148900.1	FAB_Cca5
FAB_Cecan.5G070800.1	FAB_Cca6
FAB_Cla97C08G146160.1	FAB_Cla1
FAB_Cla97C08G146170.1	FAB_Cla2
FAB_Corav.Jeff.Hap2_g21988.t1.v4.0	FAB_Cav1
FAB_Corav.Jeff.Hap2_g21989.t1.v4.0	FAB_Cav2
FAB_Corav.Jeff.Hap2_g21990.t1.v4.0	FAB_Cav3
FAB_Corav.Jeff.Hap2_g21993.t1.v4.0	FAB_Cav4
FAB_Corav.Jeff.Hap2_g21994.t1.v4.0	FAB_Cav5
FAB_Cucsa.325760.1	FAB_Csa1
FAB_Cucsa.325770.1	FAB_Csa2
FAB_FvH4_2g13410	FAB_Fve
FAB_Jr06_01660_p1	FAB_Jre1
FAB_Jr06_01670_p1	FAB_Jre2
FAB_Jr15_01210_p1	FAB_Jre3
FAB_Manes.18G093201.1_domain1	FAB_Msc1
FAB_Manes.18G093201.1_domain2	FAB_Msc2
FAB_Medtr0583s0010.1	FAB_Mtr1
FAB_Medtr1g098680.1	FAB_Mtr2
FAB_Medtr6g037220.1	FAB_Mtr3
FAB_Potri.005G193600.1.v4.1	FAB_Ptr1
FAB_Potri.005G193800.3.v4.1	FAB_Ptr2
FAB_Potri.005G193901.2.v4.1	FAB_Ptr3
FAB_Prupe.8G034100.1	FAB_Ppe1
FAB_Prupe.8G034200.1	FAB_Ppe2
FAB_Vradi01g12480.1	FAB_Vra
GYM_Gb_01480	GYM_Gbi1
GYM_Gb_01481	GYM_Gbi2
GYM_Gb_12715	GYM_Gbi3
GYM_Gb_12742	GYM_Gbi4
GYM_Gb_12745	GYM_Gbi5
GYM_Gb_18955	GYM_Gbi6
GYM_Gb_18956	GYM_Gbi7
GYM_Gb_18957	GYM_Gbi8
GYM_Gb_18966	GYM_Gbi9
GYM_Gb_36422	GYM_Gbi10
GYM_Gb_36425	GYM_Gbi11
GYM_Gb_36431	GYM_Gbi12
GYM_Gb_36432	GYM_Gbi13
GYM_PSME_04714	GYM_Pme
GYM_Thupl.29377237s0003.1	GYM_Tpl1
GYM_Thupl.29378029s0002.1	GYM_Tpl2
GYM_Thupl.29378029s0003.1	GYM_Tpl3
GYM_Thupl.29378029s0004.1	GYM_Tpl4
GYM_Thupl.29378029s0005.1	GYM_Tpl5
GYM_Thupl.29378029s0006.1	GYM_Tpl6
GYM_Thupl.29381239s0011.1	GYM_Tpl7
GYM_Thupl.29381239s0012.1	GYM_Tpl8
GYM_Thupl.29381239s0013.1	GYM_Tpl9
GYM_Thupl.29381239s0014.1	GYM_Tpl10
GYM_Thupl.29381239s0015.1	GYM_Tpl11
GYM_Thupl.29381239s0016.1	GYM_Tpl12
GYM_Thupl.29381239s0018.1	GYM_Tpl13
GYM_Thupl.29381239s0019.1	GYM_Tpl14
GYM_Thupl.29381239s0020.1	GYM_Tpl15
GYM_Thupl.29381439s0011.1	GYM_Tpl16
GYM_Thupl.29381439s0012.1	GYM_Tpl17
GYM_Thupl.29381439s0013.1	GYM_Tpl18
LAM_AAY98032.1_ASR4_Solyc04T002137	LAM_Sly4
LAM_CDP11410	LAM_Cca1
LAM_CDP11412	LAM_Cca2
LAM_EhanaH2.09G050700.1	LAM_Ean
LAM_FRAEX38873_v2_000007680.1	LAM_Fex1
LAM_FRAEX38873_v2_000233900.1	LAM_Fex2
LAM_FRAEX38873_v2_000233910.1	LAM_Fex3
LAM_itb01g30110.t1	LAM_Itr1
LAM_itb01g30120.t1	LAM_Itr2
LAM_Liphi.07G084100.1	LAM_Lph
LAM_MgTOL.C0912.1.v5.0	LAM_Mgu1
LAM_MgTOL.C0913.1.v5.0	LAM_Mgu2
LAM_MgTOL.C0914.1.v5.0	LAM_Mgu3
LAM_MgTOL.I0249.1.v5.0	LAM_Mgu4
LAM_MgTOL.I0250.1.v5.0	LAM_Mgu5
LAM_MgTOL.N2025.1.v5.0	LAM_Mgu6
LAM_MgTOL.N2026.1.v5.0	LAM_Mgu7
LAM_Oeu046047.1	LAM_Oeu1
LAM_Oeu046050.1	LAM_Oeu2
LAM_OIT33562	LAM_Nat1
LAM_OIT33563	LAM_Nat2
LAM_OIT33564	LAM_Nat3
LAM_P37219.1_ASR2_Solyc04T002133	LAM_Sly2
LAM_SIN_1013363.t	LAM_Sin
LAM_Soltu.DM.04G027250.1	LAM_Stu1
LAM_Soltu.DM.04G027260.1	LAM_Stu2
LAM_Soltu.DM.04G027270.1	LAM_Stu3
LAM_Soltu.DM.04G027280.1	LAM_Stu4
LAM_Solyc04T002134.1_ASR3	LAM_Sly3
LAM_Solyc04T002135.1	LAM_Sly_uk
LAM_Solyc04T002136.1_ASR1	LAM_Sly1
MAG_CKAN_01097800	MAG_Cka
MAG_Litul.02G067400.1	MAG_Ltu1
MAG_Litul.02G067500.1	MAG_Ltu2
MAG_Litul.02G068000.1	MAG_Ltu3
MAG_Litul.02G068100.1	MAG_Ltu4
MAG_Litul.02G068200.1	MAG_Ltu5
MAG_Litul.02G068300.1	MAG_Ltu6
MAG_Litul.02G068400.1	MAG_Ltu7
MAG_Litul.03G035800.1	MAG_Ltu8
MAL_Anaoc.0009s1118.1.v0.9	MAL_Aoc1
MAL_Anaoc.0012s0209.1.v0.9	MAL_Aoc2
MAL_Ciclev10002644	MAL_Ccl1
MAL_Ciclev10002747	MAL_Ccl2
MAL_Ciclev10002749	MAL_Ccl3
MAL_Clevi.0007s2007.1	MAL_Cvi
MAL_Cocit.E1331.1	MAL_Cci1
MAL_Cocit.E1333.1	MAL_Cci2
MAL_Cocit.E1334.1	MAL_Cci3
MAL_Cocit.E1335.1	MAL_Cci4
MAL_Cocit.E1337.1	MAL_Cci5
MAL_Cocit.E1338.1	MAL_Cci6
MAL_Cocit.E1463.1	MAL_Cci7
MAL_Cocit.E1464.1	MAL_Cci8
MAL_Cocit.E1465.1	MAL_Cci9
MAL_Cocit.E1466.1	MAL_Cci10
MAL_Cocit.E1467.1	MAL_Cci11
MAL_Cocit.E1468.1	MAL_Cci12
MAL_Cocit.E1469.1	MAL_Cci13
MAL_Cocit.E1470.1	MAL_Cci14
MAL_Cocit.E1471.1	MAL_Cci15
MAL_Cocit.F0559.1	MAL_Cci16
MAL_Cocit.F3046.1	MAL_Cci17
MAL_Cocit.L2010.1	MAL_Cci18
MAL_Cocit.L4692.1	MAL_Cci19
MAL_Cocit.L4696.1	MAL_Cci20
MAL_Cocit.L4697.1	MAL_Cci21
MAL_Cocit.L4698.1	MAL_Cci22
MAL_Cocit.L4699.1	MAL_Cci23
MAL_Cocit.L4700.1	MAL_Cci24
MAL_Cocit.L4701.1	MAL_Cci25
MAL_Cocit.L4702.1	MAL_Cci26
MAL_Cocit.L4703.1	MAL_Cci27
MAL_Eucgr.D00723.1	MAL_Egr1
MAL_Eucgr.E02058.1	MAL_Egr2
MAL_Eucgr.E02063.1	MAL_Egr3
MAL_Eucgr.E02064.1	MAL_Egr4
MAL_Eucgr.E02065.1	MAL_Egr5
MAL_Eucgr.E02066.1	MAL_Egr6
MAL_Eucgr.E02068.1	MAL_Egr7
MAL_Eucgr.E02069.1	MAL_Egr8
MAL_Eucgr.E02070.1	MAL_Egr9
MAL_Eucgr.E02071.1	MAL_Egr10
MAL_Eucgr.F02697.1	MAL_Egr11
MAL_Eucgr.F04219.1	MAL_Egr12
MAL_Eucgr.L02884.1	MAL_Egr13
MAL_evm.TU.supercontig_21.214	MAL_Cpa
MAL_EVM0012185.1	MAL_Pve
MAL_Ptrif.0005s2282.1	MAL_Ptr1
MAL_Ptrif.0005s2283.1	MAL_Ptr2
MAL_Thecc.08G154600.1	Mal_Tca
MN_Acora.05G041000.1	MN_Aam1
MN_Acora.05G041200.1	MN_Aam2
MN_Acora.05G041300.1	MN_Aam3
MN_Acora.05G041400.1	MN_Aam4
MN_Acora.05G041500.1	MN_Aam5
MN_Acora.05G041600.1	MN_Aam6
MN_Acora.05G041700.1	MN_Aam7
MN_Acora.05G041800.1	MN_Aam8
MN_Acora.05G041900.1	MN_Aam9
MN_Acora.05G042100.1	MN_Aam10
MN_Acora.05G042200.1	MN_Aam11
MN_Acora.05G042300.1	MN_Aam12
MN_Acora.05G042500.1	MN_Aam13
MN_Acora.05G042600.1	MN_Aam14
MN_AgateH1.01G340200.1	MN_Ate1
MN_AgateH1.10G104700.1	MN_Ate2
MN_AgateH1.12G127700.1	MN_Ate3
MN_Dioal.05G029900.1	MN_Dal1
MN_Dioal.10G080400.1	MN_Dal2
MN_DRNTG_11926.1	MN_Dro1
MN_DRNTG_11927.2	MN_Dro2
MN_DRNTG_18310.1	MN_Dro3
MN_ONK57564	MN_Aof1
MN_ONK77523	MN_Aof2
ROS_VIT_218s0072g00380.1	ROS_Vvi
sAST_AUR62014500	sAST_Cqu1
sAST_AUR62014501	sAST_Cqu2
sAST_AUR62026683	sAST_Cqu3
sAST_AUR62026684	sAST_Cqu4
sAST_AUR62026685	sAST_Cqu5
sAST_AUR62026686	sAST_Cqu6
sAST_AUR62035549	sAST_Cqu7
sAST_AUR62038034	sAST_Cqu8
sAST_AUR62038035	sAST_Cqu9
sAST_AUR62038037	sAST_Cqu10
sAST_AUR62038038	sAST_Cqu11
sAST_AUR62040592	sAST_Cqu12
sAST_AUR62040595	sAST_Cqu13
sAST_AUR62040598	sAST_Cqu14
sAST_AUR62040599	sAST_Cqu15
sAST_EL10Ac1g00648.1.EL10_1.0	sAST_Bvu1
sAST_EL10Ac1g01569.1.EL10_1.0	sAST_Bvu2
sAST_EL10Ac1g01570.1.EL10_1.0	sAST_Bvu3
sAST_EL10Ac1g01573.1.EL10_1.0	sAST_Bvu4
sAST_EL10Ac1g01574.1.EL10_1.0	sAST_Bvu5
sAST_EL10Ac1g01576.1.EL10_1.0	sAST_Bvu6
sAST_EL10Ac1g01577.1.EL10_1.0	sAST_Bvu7
sAST_FUN_001302	sAST_Pam1
sAST_FUN_001305	sAST_Pam2
sAST_FUN_001307	sAST_Pam3
sAST_FUN_001308	sAST_Pam4
sAST_FUN_001309	sAST_Pam5
sAST_FUN_026968	sAST_Pam6
sAST_FUN_038327	sAST_Pam7
sAST_FUN_038328	sAST_Pam8
sAST_FUN_038329	sAST_Pam9
sAST_FUN_047809	sAST_Pam10
sAST_FUN_047813	sAST_Pam11
sAST_Maole_005459.T1	sAST_Mol
sAST_Sapof.02G078000.1	sAST_Sof1
sAST_Sapof.02G078100.1	sAST_Sof2
sAST_Sapof.02G078400.1	sAST_Sof3
sAST_Sapof.02G099100.1	sAST_Sof4
sAST_Sapof.03G063000.1	sAST_Sof5
sAST_Sapof.03G190900.1	sAST_Sof6
sROS_Kaladp0809s0010.1	sAST_Kfe1
sROS_Kaladp0809s0095.1	sAST_Kfe2
ST_25835	ST_Smo1
ST_25856	ST_Smo2
ST_29098	ST_Smo3
ST_Ceric.03G059300.1	ST_Cri1
ST_Ceric.09G028600.1	ST_Cri2
ST_Ceric.21G058900.1	ST_Cri3
ST_Ceric.21G059100.1	ST_Cri4
ST_Ceric.21G059200.1	ST_Cri5
ST_Ceric.21G059300.1	ST_Cri6
ST_Ceric.21G059400.1	ST_Cri7
ST_Ceric.21G059500.1	ST_Cri8
ST_Ceric.21G059600.1	ST_Cri9
ST_Ceric.21G059700.1	ST_Cri10
ST_Ceric.21G059800.1	ST_Cri11
ST_Ceric.21G059900.1	ST_Cri12
ST_Ceric.21G060000.1	ST_Cri13
ST_Ceric.21G060200.1	ST_Cri14
ST_Ceric.21G060300.1	ST_Cri15
ST_Ceric.21G060400.1	ST_Cri16
ST_Ceric.21G060500.1	ST_Cri17
ST_Ceric.21G060600.1	ST_Cri18
ST_Ceric.29G052700.1	ST_Cri19
ST_Ceric.29G052800.1	ST_Cri20
ST_Ceric.31G001100.1	ST_Cri21
ST_Ceric.31G001300.1	ST_Cri22
ST_Ceric.31G001400.1	ST_Cri23
ST_Ceric.31G045200.1	ST_Cri24
ST_Ceric.31G045900.1	ST_Cri25
ST_Ceric.31G046000.1	ST_Cri26
ST_Ceric.36G049400.1	ST_Cri27
ST_Ceric.36G049500.1	ST_Cri28
ST_Ceric.36G049600.1	ST_Cri29
ST_Ceric.36G049800.1	ST_Cri30
ST_Ceric.36G049900.1	ST_Cri31
ST_Ceric.36G050000.1	ST_Cri32
ST_Dicom.03G050100.1	ST_Dco1
ST_Dicom.06G145400.1	ST_Dco2
ST_Dicom.06G145500.1	ST_Dco3
ST_Dicom.06G145600.1	ST_Dco4
ST_Dicom.07G016300.1	ST_Dco5
ST_Dicom.07G016400.1	ST_Dco6
ST_Dicom.07G016500.1	ST_Dco7
ST_Dicom.07G016600.1	ST_Dco8
ST_Dicom.07G031500.1	ST_Dco9
ST_Dicom.07G031600.1	ST_Dco10
ST_Dicom.07G031700.1	ST_Dco11
ST_Dicom.10G034500.1	ST_Dco12
ST_Dicom.10G068800.1	ST_Dco13
ST_Dicom.10G068900.1	ST_Dco14
ST_Dicom.12G091500.1	ST_Dco15
ST_Dicom.14G080000.1	ST_Dco16
ST_Dicom.15G019700.1	ST_Dco17
ST_Dicom.15G020000.1	ST_Dco18
ST_Dicom.15G020100.1	ST_Dco19
ST_Dicom.15G020200.1	ST_Dco20
ST_Dicom.15G020300.1	ST_Dco21
ST_Dicom.15G020400.1	ST_Dco22
ST_Dicom.15G020500.1	ST_Dco23
ST_Dicom.15G071600.1	ST_Dco24
ST_Dicom.18G071000.1	ST_Dco25
ST_Dicom.18G071200.1	ST_Dco26
ST_Dicom.18G071600.1	ST_Dco27
ST_Dicom.Y084800.1	ST_Dco28
ST_Dicom.Y149600.1	ST_Dco29
ST_Dicom.Y149700.1	ST_Dco30
ST_Dicom.Y323200.1	ST_Dco31
ST_Dicom.Y323300.1	ST_Dco32
ST_Dicom.Y499000.1	ST_Dco33
ST_Dicom.Y499100.1	ST_Dco34
ST_Dicom.Y572400.1	ST_Dco35

## Sheet: Monocotyledons dataset
IQtree acronyms	PhyML acronyms
Aco003190.1.mrna1	Aco1
Aco003191.1.mrna1	Aco2
Aco007857.1.mrna1	Aco3
Aco014545.1.mrna1	Aco4
Aco014546.1.mrna1	Aco5
Acora.05G041000.1	Acora1
Acora.05G041200.1	Acora2
Acora.05G041300.1	Acora3
Acora.05G041400.1	Acora4
Acora.05G041500.1	Acora5
Acora.05G041600.1	Acora6
Acora.05G041700.1	Acora7
Acora.05G041800.1	Acora8
Acora.05G041900.1	Acora9
Acora.05G042100.1	Acora10
Acora.05G042200.1	Acora11
Acora.05G042300.1	Acora12
Acora.05G042400.1	Acora13
Acora.05G042500.1	Acora14
Acora.05G042600.1	Acora15
ASP_AgateH1.01G340200.1	ASP_Ate1
ASP_AgateH1.10G104700.1	ASP_Ate2
ASP_AgateH1.12G127700.1	ASP_Ate3
ASP_ONK57564	ASP_Aof1
ASP_ONK77523	ASP_Aof2
BRY_CepurGG1.10G122500.1	BRY_Cpu
CHA_kfl00084_0040	CHA_Kni
CHL_ELECO.r07.1AG0047620.1	CHL_Eco1
CHL_ELECO.r07.1BG0097520.1	CHL_Eco2
CHL_ELECO.r07.1BG0097530.1	CHL_Eco3
CHL_ELECO.r07.2AG0133330.1	CHL_Eco4
CHL_ELECO.r07.2AG0133340.1	CHL_Eco5
CHL_ELECO.r07.2AG0133350.1	CHL_Eco6
CHL_ELECO.r07.2BG0188870.1	CHL_Eco7
CHL_ELECO.r07.2BG0188880.1	CHL_Eco8
CHL_ELECO.r07.2BG0188890.1	CHL_Eco9
CHL_ELECO.r07.4AG0317780.1	CHL_Eco10
CHL_ELECO.r07.4AG0317790.1	CHL_Eco11
CHL_ELECO.r07.4BG0349150.1	CHL_Eco12
CHL_ELECO.r07.4BG0349170.1	CHL_Eco13
CHL_ELECO.r07.5AG0381050.1	CHL_Eco14
CHL_ELECO.r07.5AG0382770.1	CHL_Eco15
CHL_ELECO.r07.5BG0428140.1	CHL_Eco16
CHL_ELECO.r07.5BG0428150.1	CHL_Eco17
CHL_ELECO.r07.5BG0429660.1	CHL_Eco18
CHL_ELECO.r07.9AG0676120.1	CHL_Eco19
CHL_ELECO.r07.9BG0700070.1	CHL_Eco20
Et_10A_000255	CHL_Ete1
Et_10B_002585	CHL_Ete2
Et_1A_005578	CHL_Ete3
Et_1A_005579	CHL_Ete4
Et_1B_010461	CHL_Ete5
Et_1B_010462	CHL_Ete6
Et_3A_025941_domain1	CHL_Ete7
Et_3A_025941_domain2	CHL_Ete8
Et_3A_025942	CHL_Ete9
Et_3A_025950	CHL_Ete10
Et_3B_030306	CHL_Ete11
Et_3B_030307	CHL_Ete12
Et_3B_030315	CHL_Ete13
Et_6A_048020	CHL_Ete14
Et_6B_049978	CHL_Ete15
Et_7A_051014	CHL_Ete16
Et_7B_053739	CHL_Ete17
Et_7B_053741	CHL_Ete18
Et_7B_053742	CHL_Ete19
CHL_Oropetium_20150105_10021A	CHL_Oth1
CHL_Oropetium_20150105_10022A	CHL_Oth2
CHL_Oropetium_20150105_10023A	CHL_Oth3
CHL_Oropetium_20150105_10859A	CHL_Oth4
CHL_Oropetium_20150105_10867A	CHL_Oth5
CHL_Oropetium_20150105_27355A	CHL_Oth6
CHL_TVU14524	CHL_Ecu1
CHL_TVU14525	CHL_Ecu2
CHL_TVU14529	CHL_Ecu3
CHL_TVU26698	CHL_Ecu4
CHL_TVU29798	CHL_Ecu5
CHL_TVU29802	CHL_Ecu6
CHL_TVU36900	CHL_Ecu7
CHL_TVU36906	CHL_Ecu8
CHL_TVU36907	CHL_Ecu9
CHL_TVU36908	CHL_Ecu10
CHL_TVU36970	CHL_Ecu11
CHL_TVU36973	CHL_Ecu12
CHL_TVU36974	CHL_Ecu13
CHL_TVU36979	CHL_Ecu14
CHL_TVU50997	CHL_Ecu15
CHL_TVU51048	CHL_Ecu16
DIO_Dioal.05G029900.1	DIO_Dal1
DIO_Dioal.10G080400.1	DIO_Dal2
DIO_DRNTG_11926.1	DIO_Dro1
DIO_DRNTG_11927.2	DIO_Dro2
DIO_DRNTG_18310.1	DIO_Dro3
Joasc.03G045800.1	Joasc1
Joasc.03G045900.1	Joasc2
Joasc.03G046000.1	Joasc3
Joasc.03G046100.1	Joasc4
Joasc.03G046200.1	Joasc5
Joasc.03G046500.1	Joasc6
Joasc.03G046600.1	Joasc7
Joasc.03G046700.1	Joasc8
Joasc.03G046800.1	Joasc9
Joasc.03G046900.1	Joasc10
Joasc.03G047000.1	Joasc11
Joasc.04G244400.1	Joasc12
Joasc.04G244600.1	Joasc13
Joasc.13G057600.1	Joasc14
Joasc.17G024800.1	Joasc15
Ma03_p19990.1	Muacu1
Ma06_p27520.1	Muacu2
Ma06_p27530.1	Muacu3
Ma08_p16080.1	Muacu4
Ma08_p30830.1	Muacu5
Ma11_p10340.1	Muacu6
ORY_BGIOSGA000076PA	ORY_Osai1
ORY_BGIOSGA005218PA	ORY_Osai2
ORY_BGIOSGA005235PA	ORY_Osai3
ORY_BGIOSGA006292PA	ORY_Osai4
ORY_BGIOSGA015105PA	ORY_Osai5
ORY_BGIOSGA034434PA	ORY_Osai6
ORY_KN538859.1_FGP045	ORY_Olo1
ORY_KN539403.1_FGP011	ORY_Olo2
ORY_KN540255.1_FGP002	ORY_Olo3
ORY_KN540255.1_FGP008	ORY_Olo4
ORY_LOC_Os01g72900.1_ASR3	ORY_Osa3
ORY_LOC_Os01g72910.1_ASR4	ORY_Osa4
ORY_LOC_Os01g73250.1_ASR2	ORY_Osa2
ORY_LOC_Os02g33820.1_ASR1	ORY_Osa1
ORY_LOC_Os04g34600.1_ASR6	ORY_Osa6
ORY_LOC_Os11g06720.1_ASR5	ORY_Osa5
ORY_LPERR01G38670.1	ORY_Lpe1
ORY_LPERR01G38690.1	ORY_Lpe2
ORY_LPERR01G38980.1	ORY_Lpe3
ORY_LPERR01G39020.1	ORY_Lpe4
ORY_LPERR01G39030.1	ORY_Lpe5
ORY_LPERR02G15810.1	ORY_Lpe6
ORY_LPERR04G09360.1	ORY_Lpe7
ORY_LPERR11G03710.1	ORY_Lpe8
ORY_OB01G53730.1	ORY_Obr1
ORY_OB01G53750.1	ORY_Obr2
ORY_OB01G54150.1	ORY_Obr3
ORY_OB02G27420.1	ORY_Obr4
ORY_OB04G19780.1	ORY_Obr5
ORY_OB11G13470.1	ORY_Obr6
ORY_OBART01G44520.1	ORY_Oba1
ORY_OBART01G44530.1	ORY_Oba2
ORY_OBART01G44840.1	ORY_Oba3
ORY_OBART02G19710.1	ORY_Oba4
ORY_OBART04G12670.1	ORY_Oba5
ORY_OBART11G04270.1	ORY_Oba6
ORY_OBART11G04280.1	ORY_Oba7
ORY_OGLUM01G49220.1	ORY_Oglu1
ORY_OGLUM02G20030.2	ORY_Oglu2
ORY_OGLUM04G12340.1	ORY_Oglu3
ORY_OGLUM11G04000.1	ORY_Oglu4
ORY_OMERI01G27350.1	ORY_Ome1
ORY_OMERI01G41670.1	ORY_Ome2
ORY_OMERI04G11310.1	ORY_Ome3
ORY_ONIVA01G50690.1	ORY_Oni1
ORY_ONIVA01G50700.1	ORY_Oni2
ORY_ONIVA01G51050.1	ORY_Oni3
ORY_ONIVA04G10710.1	ORY_Oni4
ORY_ONIVA07G07240.1	ORY_Oni5
ORY_ONIVA11G04280.1	ORY_Oni6
ORY_OPUNC01G43510.1	ORY_Opu1
ORY_OPUNC01G43520.1	ORY_Opu2
ORY_OPUNC01G43840.1	ORY_Opu3
ORY_OPUNC02G17620.1	ORY_Opu4
ORY_OPUNC04G10610.1	ORY_Opu5
ORY_OPUNC11G03890.1	ORY_Opu6
ORY_ORGLA01G0383200.1	ORY_Ogla1
ORY_ORGLA01G0383300.1	ORY_Ogla2
ORY_ORGLA01G0386500.1	ORY_Ogla3
ORY_ORGLA03G0417200.1	ORY_Ogla4
ORY_ORGLA03G0417300.1	ORY_Ogla5
ORY_ORGLA11G0039900.1	ORY_Ogla6
ORY_ORUFI01G47990.1	ORY_Oru1
ORY_ORUFI01G48000.1	ORY_Oru2
ORY_ORUFI01G48310.1	ORY_Oru3
ORY_ORUFI02G20810.1	ORY_Oru4
ORY_ORUFI04G13800.1	ORY_Oru5
ORY_ORUFI11G04150.1	ORY_Oru6
ORY_Os01t095910001	ORY_Osaj1
ORY_Os01t095920001	ORY_Osaj2
ORY_Os01t096360001	ORY_Osaj3
ORY_Os02t054300001	ORY_Osaj4
ORY_Os04t042340001	ORY_Osaj5
ORY_Os11t016780001	ORY_Osaj6
PAN_Dexi1A01G0016440.1	PAN_Dex1
PAN_Dexi1B01G0015350.1	PAN_Dex2
PAN_Dexi3A01G0003990.1	PAN_Dex3
PAN_Dexi3B01G0004000.1	PAN_Dex4
PAN_Dexi5A01G0039760.1	PAN_Dex5
PAN_Dexi5A01G0039770.1	PAN_Dex6
PAN_Dexi5A01G0039780.1	PAN_Dex7
PAN_Dexi5B01G0039400.1	PAN_Dex8
PAN_Dexi5B01G0039410.1	PAN_Dex9
PAN_Dexi5B01G0039420.1	PAN_Dex10
PAN_Dexi7A01G0006290.1	PAN_Dex11
PAN_Dexi7A01G0006320.1	PAN_Dex12
PAN_Dexi7A01G0006330.1	PAN_Dex13
PAN_Dexi7B01G0007270.1	PAN_Dex14
PAN_Dexi7B01G0007280.1	PAN_Dex15
PAN_Dexi8A01G0004230.1	PAN_Dex16
PAN_EES00725	PAN_Sbi1
PAN_EES06935	PAN_Sbi2
PAN_EES09340	PAN_Sbi3
PAN_EES12153	PAN_Sbi4
PAN_EES12155	PAN_Sbi5
PAN_KQK93732	PAN_Sit1
PAN_KQK97256	PAN_Sit2
PAN_KQK99557	PAN_Sit3
PAN_KQL08740	PAN_Sit4
PAN_KQL08741	PAN_Sit5
PAN_KQL08742	PAN_Sit6
PAN_KQL29954	PAN_Sit7
PAN_KXG23044	PAN_Sbi6
PAN_KXG23047	PAN_Sbi7
PAN_KXG32467	PAN_Sbi8
PAN_KXG34187	PAN_Sbi9
PAN_PAN06393	PAN_Pha1
PAN_PAN16165	PAN_Pha2
PAN_PAN26393	PAN_Pha3
PAN_PAN26394	PAN_Pha4
PAN_PAN38117	PAN_Pha5
PAN_PAN38118	PAN_Pha6
PAN_PAN41404	PAN_Pha7
PAN_Pavag03G413600.1	PAN_Pva1
PAN_Pavag03G413800.1	PAN_Pva2
PAN_Pavag03G413900.1	PAN_Pva3
PAN_Pavag04G157000.1	PAN_Pva4
PAN_Pavag05G065400.1	PAN_Pva5
PAN_Pavag06G092900.1	PAN_Pva6
PAN_Pavag06G093100.1	PAN_Pva7
PAN_Pavag08G037400.1	PAN_Pva8
PAN_PavagK298600.1	PAN_Pva9
PAN_Pavir.1KG326800.1	PAN_Pvi1
PAN_Pavir.1NG297000.1	PAN_Pvi2
PAN_Pavir.3KG040389.1	PAN_Pvi3
PAN_Pavir.3NG027600.2	PAN_Pvi4
PAN_Pavir.5KG774100.1	PAN_Pvi5
PAN_Pavir.5KG774200.1	PAN_Pvi6
PAN_Pavir.5KG774301.1	PAN_Pvi7
PAN_Pavir.5NG642100.1	PAN_Pvi8
PAN_Pavir.5NG642232.1	PAN_Pvi9
PAN_Pavir.7NG206500.1	PAN_Pvi10
PAN_Pavir.7NG206600.1	PAN_Pvi11
PAN_scaffold124.99	PAN_Ecr1
PAN_scaffold127.60	PAN_Ecr2
PAN_scaffold14.481	PAN_Ecr3
PAN_scaffold151.139	PAN_Ecr4
PAN_scaffold151.141	PAN_Ecr5
PAN_scaffold151.142	PAN_Ecr6
PAN_scaffold17.745	PAN_Ecr7
PAN_scaffold5.295	PAN_Ecr8
PAN_scaffold50.393	PAN_Ecr9
PAN_scaffold77.403	PAN_Ecr10
PAN_scaffold77.404	PAN_Ecr11
PAN_scaffold78.391	PAN_Ecr12
PAN_scaffold78.393	PAN_Ecr13
PAN_scaffold78.394	PAN_Ecr14
PAN_scaffold8.242	PAN_Ecr15
PAN_scaffold8.243	PAN_Ecr16
PAN_scaffold83.243	PAN_Ecr17
PAN_scaffold97.280	PAN_Ecr18
PAN_scaffold99.230	PAN_Ecr19
PAN_scaffold99.231	PAN_Ecr20
PAN_Sspon.03G00259501BmRNA1	PAN_Ssp1
PAN_Sspon.03G00340801B	PAN_Ssp2
PAN_Sspon.03G00340801P	PAN_Ssp3
PAN_Sspon.04G00105801P_domain1	PAN_Ssp4
PAN_Sspon.04G00105801P_domain2	PAN_Ssp5
PAN_Sspon.04G00105802B	PAN_Ssp6
PAN_Sspon.04G00105803D	PAN_Ssp7
PAN_Sspon.05G00186902B	PAN_Ssp8
PAN_Sspon.05G00186902P	PAN_Ssp9
PAN_Sspon.05G00186903C	PAN_Ssp10
PAN_Sspon.05G00329401C	PAN_Ssp11
PAN_Sspon.05G00329401P	PAN_Ssp12
PAN_Sspon.08G00274301CmRNA1	PAN_Ssp13
PAN_TKV99463	PAN_Svi1
PAN_TKW04375	PAN_Svi2
PAN_TKW04376	PAN_Svi3
PAN_TKW07390	PAN_Svi4
PAN_TKW19015	PAN_Svi5
PAN_TKW19016	PAN_Svi6
PAN_TKW19017	PAN_Svi7
PAN_TKW39622	PAN_Svi8
PAN_Zm00001eb083180_P001	PAN_Zma1
PAN_Zm00001eb091920_P001	PAN_Zma2
PAN_Zm00001eb131480_P001	PAN_Zma3
PAN_Zm00001eb131500_P001	PAN_Zma4
PAN_Zm00001eb243310_P001	PAN_Zma5
PAN_Zm00001eb263060_P001	PAN_Zma6
PAN_Zm00001eb362480_P001	PAN_Zma7
PAN_Zm00001eb407710_P001	PAN_Zma8
PAN_Zm00001eb422400_P001	PAN_Zma9
PHA_Phala.03G369200.1	PHA_Pla1
PHA_Phala.03G369300.1	PHA_Pla2
PHA_Phala.03G369400.1	PHA_Pla3
PHA_Phala.03G369500.1	PHA_Pla4
PHA_Phala.03G369600.1	PHA_Pla5
PHA_Phala.06G100400.1	PHA_Pla6
PHA_Phala.09G040000.1	PHA_Pla7
PHA_Phala.10G119600.1	PHA_Pla8
POO_AET3Gv21198900.2	POO_Ata1
POO_AET3Gv21199200.4	POO_Ata2
POO_AET3Gv21199700.1	POO_Ata3
POO_AET3Gv21200000.2	POO_Ata4
POO_AET4Gv20235900.2	POO_Ata5
POO_AVESA.00001b.r3.2Ag0001121.1	POO_Asa1
POO_AVESA.00001b.r3.2Cg0001853.1	POO_Asa2
POO_AVESA.00001b.r3.2Dg0003683.1	POO_Asa3
POO_AVESA.00001b.r3.4Ag0003737.2	POO_Asa4
POO_AVESA.00001b.r3.4Dg0003260.1	POO_Asa5
POO_AVESA.00001b.r3.4Dg0003266.1	POO_Asa6
POO_AVESA.00001b.r3.4Dg0003830.1	POO_Asa7
POO_AVESA.00001b.r3.7Cg0001699.1	POO_Asa8
POO_HORVU.MOREX.r3.2HG0168120.1	POO_Hvu1
POO_HORVU.MOREX.r3.3HG0325150.1	POO_Hvu2
POO_HORVU.MOREX.r3.3HG0325170.1	POO_Hvu3
POO_HORVU.MOREX.r3.3HG0325200.1	POO_Hvu4
POO_HORVU.MOREX.r3.3HG0325210.1	POO_Hvu5
POO_HORVU.MOREX.r3.3HG0325230.1	POO_Hvu6
POO_HORVU.MOREX.r3.3HG0325240.1	POO_Hvu7
POO_HORVU.MOREX.r3.3HG0325300.1	POO_Hvu8
POO_HORVU.MOREX.r3.3HG0325310.1	POO_Hvu9
POO_HORVU.MOREX.r3.4HG0349450.1	POO_Hvu10
POO_KQJ82606	POO_Bdi1
POO_KQJ89283	POO_Bdi2
POO_KQK11676	POO_Bdi3
POO_KQK11677	POO_Bdi4
POO_KQK11678	POO_Bdi5
POO_KYUSt_chr2.37532	POO_Lpe1
POO_KYUSt_chr3.47146	POO_Lpe2
POO_KYUSt_chr4.22440	POO_Lpe3
POO_SECCE2Rv1G0103150.1	POO_Sce1
POO_SECCE4Rv1G0228610.1	POO_Sce2
POO_SECCE6Rv1G0435740.1	POO_Sce3
POO_SECCE6Rv1G0435760.1	POO_Sce4
POO_SECCE6Rv1G0435770.1	POO_Sce5
POO_SECCE6Rv1G0435790.1	POO_Sce6
POO_SECCE6Rv1G0435800.1	POO_Sce7
POO_SECCE6Rv1G0435810.1	POO_Sce8
POO_SECCE6Rv1G0435820.1	POO_Sce9
POO_SECCE6Rv1G0435830.1	POO_Sce10
POO_SECCE6Rv1G0435870.1	POO_Sce11
POO_Thint.J02G346700.1	POO_Tin1
POO_Thint.J02G361800.1	POO_Tin2
POO_Thint.J03G587200.1	POO_Tin3
POO_Thint.J03G587300.1	POO_Tin4
POO_Thint.J03G587400.1	POO_Tin5
POO_Thint.J03G587500.1	POO_Tin6
POO_Thint.J03G587600.1	POO_Tin7
POO_Thint.J03G587700.1	POO_Tin8
POO_Thint.J03G587800.1	POO_Tin9
POO_Thint.J03G587900.1	POO_Tin10
POO_Thint.J03G588000.1	POO_Tin11
POO_Thint.J03G588300.1	POO_Tin12
POO_Thint.J03G588400.1	POO_Tin13
POO_Thint.J04G132200.1	POO_Tin14
POO_Thint.J05G008400.1	POO_Tin15
POO_Thint.J05G008500.1	POO_Tin16
POO_Thint.S02G338100.1	POO_Tin17
POO_Thint.S03G558700.1	POO_Tin18
POO_Thint.S03G558800.1	POO_Tin19
POO_Thint.S03G558900.1	POO_Tin20
POO_Thint.S03G559000.1	POO_Tin21
POO_Thint.S03G559100.1	POO_Tin22
POO_Thint.S03G559200.1	POO_Tin23
POO_Thint.S03G559300.1	POO_Tin24
POO_Thint.S03G559400.1	POO_Tin25
POO_Thint.S03G559500.1	POO_Tin26
POO_Thint.S03G559600.1	POO_Tin27
POO_Thint.S03G559700.1	POO_Tin28
POO_Thint.S03G559800.1	POO_Tin29
POO_Thint.S03G559900.1	POO_Tin30
POO_Thint.S03G560000.1	POO_Tin31
POO_Thint.S03G560100.1	POO_Tin32
POO_Thint.S03G560200.1	POO_Tin33
POO_Thint.S03G560400.1	POO_Tin34
POO_Thint.S03G560700.1	POO_Tin35
POO_Thint.S04G130200.1	POO_Tin36
POO_Thint.S06G360400.1	POO_Tin37
POO_Thint.V02G318700.1	POO_Tin38
POO_Thint.V03G523000.1	POO_Tin39
POO_Thint.V03G523100.1	POO_Tin40
POO_Thint.V03G523200.1	POO_Tin41
POO_Thint.V03G523300.1	POO_Tin42
POO_Thint.V03G523400.1	POO_Tin43
POO_Thint.V03G523900.1	POO_Tin44
POO_Thint.V03G524000.1	POO_Tin45
POO_Thint.V04G118100.1	POO_Tin46
POO_Thint.V05G006900.1	POO_Tin47
POO_Thint.V06G338500.1	POO_Tin48
POO_TraesCS2A02G301500.1	POO_Tae1
POO_TraesCS2B02G317600.1	POO_Tae2
POO_TraesCS2D02G300100.1	POO_Tae3
POO_TraesCS3A02G509200.1	POO_Tae4
POO_TraesCS3A02G509400.1	POO_Tae5
POO_TraesCS3A02G509500.1	POO_Tae6
POO_TraesCS3A02G509700.1	POO_Tae7
POO_TraesCS3A02G509800.1	POO_Tae8
POO_TraesCS3A02G509900.1	POO_Tae9
POO_TraesCS3A02G510100.1	POO_Tae10
POO_TraesCS3A02G510200.1	POO_Tae11
POO_TraesCS3A02G510700.1	POO_Tae12
POO_TraesCS3B02G456200.1	POO_Tae13
POO_TraesCS3B02G578200.1	POO_Tae14
POO_TraesCS3B02G578400.1	POO_Tae15
POO_TraesCS3B02G578500.1	POO_Tae16
POO_TraesCS3B02G578800.1	POO_Tae17
POO_TraesCS3D02G517100.1	POO_Tae18
POO_TraesCS3D02G517300.1	POO_Tae19
POO_TraesCS3D02G517400.1	POO_Tae20
POO_TraesCS3D02G517500.1	POO_Tae21
POO_TraesCS3D02G517600.1	POO_Tae22
POO_TraesCS3D02G517700.1	POO_Tae23
POO_TraesCS3D02G518000.1	POO_Tae24
POO_TraesCS3D02G518100.1	POO_Tae25
POO_TraesCS4A02G208400.1	POO_Tae26
POO_TraesCS4B02G112000.1	POO_Tae27
POO_TraesCS4D02G109500.1	POO_Tae28
POO_TraesCSU02G240200.1	POO_Tae29
POO_TraesTSP2A01G326200.1	POO_Tsp1
POO_TraesTSP2B01G349600.1	POO_Tsp2
POO_TraesTSP2D01G329800.1	POO_Tsp3
POO_TraesTSP3A01G551000.1	POO_Tsp4
POO_TraesTSP3A01G551100.1	POO_Tsp5
POO_TraesTSP3A01G551300.1	POO_Tsp6
POO_TraesTSP3A01G551400.1	POO_Tsp7
POO_TraesTSP3A01G551500.1	POO_Tsp8
POO_TraesTSP3A01G551800.1	POO_Tsp9
POO_TraesTSP3A01G551900.1	POO_Tsp10
POO_TraesTSP3A01G552000.1	POO_Tsp11
POO_TraesTSP3A01G552100.1	POO_Tsp12
POO_TraesTSP3A01G552200.1	POO_Tsp13
POO_TraesTSP3B01G630000.1	POO_Tsp14
POO_TraesTSP3B01G630200.1	POO_Tsp15
POO_TraesTSP3B01G630300.1	POO_Tsp16
POO_TraesTSP3B01G630600.1	POO_Tsp17
POO_TraesTSP3D01G564700.1	POO_Tsp18
POO_TraesTSP3D01G564900.1	POO_Tsp19
POO_TraesTSP3D01G565000.1	POO_Tsp20
POO_TraesTSP3D01G565100.1	POO_Tsp21
POO_TraesTSP3D01G565200.1	POO_Tsp22
POO_TraesTSP3D01G565300.1	POO_Tsp23
POO_TraesTSP3D01G565600.1	POO_Tsp24
POO_TraesTSP3D01G565700.1	POO_Tsp25
POO_TraesTSP3D01G565800.1	POO_Tsp26
POO_TraesTSP4A01G217200.1	POO_Tsp27
POO_TraesTSP4B01G117900.1	POO_Tsp28
POO_TraesTSP4D01G115100.1	POO_Tsp29
POO_TRIDC2AG043710.1	POO_Tdi1
POO_TRIDC2BG046380.1	POO_Tdi2
POO_TRIDC3AG072260.2	POO_Tdi3
POO_TRIDC3AG072270.1	POO_Tdi4
POO_TRIDC3AG072310.2	POO_Tdi5
POO_TRIDC3BG083330.2	POO_Tdi6
POO_TRIDC3BG083340.1	POO_Tdi7
POO_TRIDC3BG083350.2	POO_Tdi8
POO_TRIDC4AG033130.1	POO_Tdi9
POO_TRIDC4BG017350.1	POO_Tdi10
POO_TRITD0Uv1G132240.1	POO_Ttu1
POO_TRITD2Av1G183430.2	POO_Ttu2
POO_TRITD2Bv1G150600.1	POO_Ttu3
POO_TRITD3Av1G277280.2	POO_Ttu4
POO_TRITD3Av1G277290.2	POO_Ttu5
POO_TRITD3Av1G277300.1	POO_Ttu6
POO_TRITD3Av1G277310.2	POO_Ttu7
POO_TRITD3Av1G277320.2	POO_Ttu8
POO_TRITD3Av1G277340.1	POO_Ttu9
POO_TRITD3Av1G277350.1	POO_Ttu10
POO_TRITD3Av1G277370.1	POO_Ttu11
POO_TRITD3Av1G277380.2	POO_Ttu12
POO_TRITD3Av1G277430.2	POO_Ttu13
POO_TRITD3Bv1G273580.5	POO_Ttu14
POO_TRITD3Bv1G273600.1	POO_Ttu15
POO_TRITD3Bv1G273650.1	POO_Ttu16
POO_TRITD3Bv1G273760.1	POO_Ttu17
POO_TRITD4Av1G160700.1	POO_Ttu18
POO_TRITD4Bv1G043860.1	POO_Ttu19
POO_TuG1812G0200003453.01.T01	POO_Tur1
POO_TuG1812G0300005506.01.T01	POO_Tur2
POO_TuG1812G0300005508.01.T02	POO_Tur3
POO_TuG1812G0300005614.01.T01	POO_Tur4
POO_TuG1812G0400002330.01.T01	POO_Tur5
POO_TuG1812S0000283700.01.T01	POO_Tur6
POO_TuG1812S0000976000.01.T01	POO_Tur7
POO_TuG1812U0000123200.01.T01	POO_Tur8
