# Supplementary material for: ASR gene family: a case of tandem-drive evolution
Source: Front Mol Biosci. 2025 Jun 13;12:1456645. doi: 10.3389/fmolb.2025.1456645 (PMC12202234; doi:10.3389/fmolb.2025.1456645)
Supplement: Supplementary file 14 [file Table1.xlsx]

## Sheet: Página1
g			Monocotyledon genomes that were also used in the general dataset
Genomes that were left without ASR genes after filtering
Species	Database	Clade	Order	Family	Subfamily for Poaceae (NCBI)	Prefix (Streptophyta dataset)	Prefix (Mnocotyledon dataset)	Number of Initial hits	Number of final hits
Porphyra umbilicalis	Phycocosm	Rhodophyta	Bangiales	Bangiaceae	---	---	---	---	---
Porphyridium purpureum CCMP1328	Phycocosm	Rhodophyta	Porphyridiales	Porphyridiaceae	---	---	---	---	---
Pyropia yezoensis	Phycocosm	Rhodophyta	Bangiales	Bangiaceae	---	---	---	---	---
Cyanophora paradoxa CCMP329	Phycocosm	Glaucophyta	Glaucocystales	Glaucocystaceae	---	---	---	---	---
Prasinoderma coloniale CCMP1413	Phycocosm	Prasinodermatophyceae	Prasinodermatales	Prasinodermataceae	---	---	---	---	---
Chromochloris zofingiensis	Phytozome	Chlorophyta	Sphaeropleales	Bracteacoccaceae	---	---	---	---	---
Asterochloris glomerata Cgr/DA1pho v2.0	Phycocosm	Chlorophyta	Trebouxiales	Trebouxiaceae	---	---	---	---	---
Astrephomene gubernaculifera	Phycocosm	Chlorophyta	Chlamydomonadales	Goniaceae	---	---	---	---	---
Auxenochlorella protothecoides UTEX 25	Phycocosm	Chlorophyta	Chlorellales	Chlorellaceae	---	---	---	---	---
Caulerpa lentillifera	Phycocosm	Chlorophyta	Bryopsidales	Caulerpaceae	---	---	---	---	---
Chlorella sorokiniana str. 1228	Phycocosm	Chlorophyta	Chlorellales	Chlorellaceae	---	---	---	---	---
Chloropicon primus CCMP1205	Phycocosm	Chlorophyta	Chloropicales	Chloropicaceae	---	---	---	---	---
Desmodesmus armatus UTEX B 2533 v2.0	Phycocosm	Chlorophyta	Sphaeropleales	Scenedesmaceae	---	---	---	---	---
Edaphochlamys debaryana CCAP 11/70	Phycocosm	Chlorophyta	Chlamydomonadales	---	---	---	---	---	---
Flechtneria rotunda SEV3VF49 v1.1	Phycocosm	Chlorophyta	Sphaeropleales	Scenedesmaceae	---	---	---	---	---
Gonium pectorale NIES-2863	Phycocosm	Chlorophyta	Chlamydomonadales	Goniaceae	---	---	---	---	---
Micractinium conductrix SAG 241.80	Phycocosm	Chlorophyta	Chlorellales	Chlorellaceae	---	---	---	---	---
Nannochloris desiccata UTEX 2437	Phycocosm	Chlorophyta	Chlorellales	Chlorellaceae	---	---	---	---	---
Ostreobium queketti SAG 6.99	Phycocosm	Chlorophyta	Bryopsidales	Ostreobiaceae	---	---	---	---	---
Picochlorum soloecismus DOE101	Phycocosm	Chlorophyta	Chlorellales	---	---	---	---	---	---
Symbiochloris reticulata Spain reference genome v1.0	Phycocosm	Chlorophyta	Trebouxiales	Trebouxiaceae	---	---	---	---	---
Tetraselmis striata	Phycocosm	Chlorophyta	Chlorodendrales	Chlorodendraceae	---	---	---	---	---
Trebouxia sp. A1-2	Phycocosm	Chlorophyta	Trebouxiales	Trebouxiaceae	---	---	---	---	---
Ulva mutabilis	Phycocosm	Chlorophyta	Ulvales	Ulvaceae	---	---	---	---	---
Klebsormidium nitens	Phycocosm	Charophyta	Klebsormidiales	Klebsormidiaceae	---	CHA	CHA	1	1
Mesotaenium kramstae Lemmermann NIES-657 v3.0	Phycocosm	Charophyta	Zygnematales	Zygnemataceae	---	CHA	---	2	2
Zygnema cf. cylindricum	Phycocosm	Charophyta	Zygnematales	Zygnemataceae	---	CHA	---	2	2
Zygnema circumcarinatum SAG 698-1b	Phycocosm	Charophyta	Zygnematales	Zygnemataceae	---	CHA	---	1	1
Spirogloea muscicola CCAC 0214	Phycocosm	Charophyta	Spirogloeales	Spirogloeaceae	---	---	---	3	---
Chara braunii	Phycocosm	Charophyta	Charales	Characeae	---	---	---	---	---
Chlorokybus atmophyticus CCAC 0220	Phycocosm	Charophyta	Chlorokybales	Chlorokybaceae	---	---	---	---	---
Mesostigma viride NIES-296	Phycocosm	Charophyta	Mesostigmatales	Mesostigmataceae	---	---	---	---	---
Mesotaenium endlicherianum	Phycocosm	Charophyta	Zygnematales	Mesotaeniaceae	---	---	---	---	---
Marchantia polymorpha	Phytozome	Liverwort	Marchantiales	Marchantiaceae	---	BRY	---	5	5
Ceratodon purpureus	Phytozome	Bryophyta	Dicranales	Ditrichaceae	---	BRY	BRY	1	1
Sphagnum magellanicum	Phytozome	Bryophyta	Sphagnales	Sphagnaceae	---	BRY	---	40	35
Physcomitrium patens	Phytozome	Bryophyta	Funariales	Funariaceae	---	---	---	---	---
Ceratopteris richardii	Phytozome	Ferns	Polypodiales	Polypodiaceae	---	ST	---	34	32
Diphasiastrum complanatum	Phytozome	Lycophytes	Lycopodiales	Lycopodiaceae	---	ST	---	35	35
Selaginella moellendorffii	Phytozome	Lycophytes	Selaginellales	Selaginellaceae	---	ST	---	3	3
Ginkgo biloba	Plantgenie	Ginkgoopsida	Ginkgoales	Ginkgoaceae	---	GYM	---	13	13
Pseudotsuga menziesii	Plantgenie	Conifer	Pinales	Pinaceae	---	GYM	---	3	1
Thuja plicata	Phytozome	Conifer	Pinales	Cupressaceae	---	GYM	---	19	18
Pinus taeda	Plantgenie	Conifer	Pinales	Pinaceae	---	---	---	1	---
Picea abies	Plantgenie	Conifer	Pinales	Pinaceae	---	---	---	---	---
Amborella trichopoda	Phytozome	ANA	Amborellales	Amborellaceae	---	ANA	---	1	1
Nymphaea colorata	Phytozome	ANA	Nymphaeales	Nymphaeaceae	---	ANA	---	10	10
Cinnamomum kanehirae	Phytozome	Magnoliids	Laurales	Lauraceae	---	MAG	---	1	1
Liriodendron tulipifera	Phytozome	Magnoliids	Magnoliales	Magnoliaceae	---	MAG	---	8	8
Zostera marina	Phytozome	Monocot	Alismatales	Zosteraceae	---	---	---	---	---
Spirodela polyrhiza	Phytozome	Monocot	Alismatales	Araceae	---	---	---	---	---
Acorus americanus	Phytozome	Monocot	Acorales	Acoraceae	---	MN	Acora	15	15
Agave tequilana	Phytozome	Monocot	Asparagales	Asparagaceae	---	MN	ASP	3	3
Asparagus officinalis	Ensembl Plants	Monocot	Asparagales	Asparagaceae	---	MN	ASP	2	2
Dioscorea alata	Phytozome	Monocot	Dioscoreales	Dioscoreaceae	---	MN	DIO	2	2
Dioscorea rotundata	Ensembl Plants	Monocot	Dioscoreales	Dioscoreaceae	---	MN	DIO	3	3
Musa acuminata	Ensembl Plants	Commelinids	Zingiberales	Musaceae	---	COM	Ma	6	5
Ananas comosus	Ensembl Plants	Commelinids	Poales	Bromeliaceae	---	COM	Aco	8	5
Joinvillea ascendens	Phytozome	Commelinids	Poales	Joinvilleaceae	---	COM	Joasc	15	15
Eleusine coracana	Phytozome	Commelinids	Poales	Poaceae	Chloridoideae	---	CHL	20	20
Eragrostis curvula	Ensembl Plants	Commelinids	Poales	Poaceae	Chloridoideae	---	CHL	17	16
Eragrostis tef	Ensembl Plants	Commelinids	Poales	Poaceae	Chloridoideae	---	CHL	19	18
Oropetium thomaeum	Phytozome	Commelinids	Poales	Poaceae	Chloridoideae	---	CHL	6	6
Oryza sativa v7.0	Phytozome	Commelinids	Poales	Poaceae	Oryzoideae	COM	ORY	6	6
Leersia perrieri	Ensembl Plants	Commelinids	Poales	Poaceae	Oryzoideae	---	ORY	9	8
Oryza barthii	Ensembl Plants	Commelinids	Poales	Poaceae	Oryzoideae	---	ORY	7	7
Oryza brachyantha	Ensembl Plants	Commelinids	Poales	Poaceae	Oryzoideae	---	ORY	6	6
Oryza glaberrima	Ensembl Plants	Commelinids	Poales	Poaceae	Oryzoideae	---	ORY	6	6
Oryza glumipatula	Ensembl Plants	Commelinids	Poales	Poaceae	Oryzoideae	---	ORY	5	4
Oryza longistaminata	Ensembl Plants	Commelinids	Poales	Poaceae	Oryzoideae	---	ORY	5	4
Oryza meridionalis	Ensembl Plants	Commelinids	Poales	Poaceae	Oryzoideae	---	ORY	4	3
Oryza nivara	Ensembl Plants	Commelinids	Poales	Poaceae	Oryzoideae	---	ORY	6	6
Oryza punctata	Ensembl Plants	Commelinids	Poales	Poaceae	Oryzoideae	---	ORY	6	6
Oryza rufipogon	Ensembl Plants	Commelinids	Poales	Poaceae	Oryzoideae	---	ORY	6	6
Oryza sativa indica	Ensembl Plants	Commelinids	Poales	Poaceae	Oryzoideae	---	ORY	6	6
Oryza sativa japonica	Ensembl Plants	Commelinids	Poales	Poaceae	Oryzoideae	---	ORY	6	6
Digitaria exilis	Ensembl Plants	Commelinids	Poales	Poaceae	Panicoideae	---	PAN	16	16
Echinochloa crus-galli	Ensembl Plants	Commelinids	Poales	Poaceae	Panicoideae	---	PAN	21	20
Panicum hallii FIL2	Ensembl Plants	Commelinids	Poales	Poaceae	Panicoideae	---	PAN	7	7
Panicum virgatum	Phytozome	Commelinids	Poales	Poaceae	Panicoideae	---	PAN	12	11
Paspalum vaginatum	Phytozome	Commelinids	Poales	Poaceae	Panicoideae	---	PAN	9	9
Saccharum spontaneum	Ensembl Plants	Commelinids	Poales	Poaceae	Panicoideae	---	PAN	12	12
Setaria italica	Ensembl Plants	Commelinids	Poales	Poaceae	Panicoideae	---	PAN	7	7
Setaria viridis	Ensembl Plants	Commelinids	Poales	Poaceae	Panicoideae	---	PAN	8	8
Sorghum bicolor	Ensembl Plants	Commelinids	Poales	Poaceae	Panicoideae	---	PAN	9	9
Zea mays	Ensembl Plants	Commelinids	Poales	Poaceae	Panicoideae	---	PAN	10	9
Pharus latifolius	Phytozome	Commelinids	Poales	Poaceae	Pharoideae	---	PHA	8	8
Aegilops tauschii	Ensembl Plants	Commelinids	Poales	Poaceae	Pooideae	COM	POO	6	5
Hordeum vulgare	Ensembl Plants	Commelinids	Poales	Poaceae	Pooideae	COM	POO	10	10
Triticum aestivum	Ensembl Plants	Commelinids	Poales	Poaceae	Pooideae	COM	POO	29	29
Avena sativa OT3098	Ensembl Plants	Commelinids	Poales	Poaceae	Pooideae	---	POO	8	8
Brachypodium distachyon	Ensembl Plants	Commelinids	Poales	Poaceae	Pooideae	---	POO	5	5
Lolium perenne	Ensembl Plants	Commelinids	Poales	Poaceae	Pooideae	---	POO	3	3
Secale cereale	Ensembl Plants	Commelinids	Poales	Poaceae	Pooideae	---	POO	11	11
Thinopyrum intermedium	Phytozome	Commelinids	Poales	Poaceae	Pooideae	---	POO	51	48
Triticum dicoccoides	Ensembl Plants	Commelinids	Poales	Poaceae	Pooideae	---	POO	11	10
Triticum spelta	Ensembl Plants	Commelinids	Poales	Poaceae	Pooideae	---	POO	29	29
Triticum turgidum	Ensembl Plants	Commelinids	Poales	Poaceae	Pooideae	---	POO	20	19
Triticum urartu	Ensembl Plants	Commelinids	Poales	Poaceae	Pooideae	---	POO	8	8
Andropogon gerardi	Phytozome	Commelinids	Poales	Poaceae	Pooideae	---	---	---	---
Aquilegia coerulea	Phytozome	"Basal" Eudicot	Ranunculales	Ranunculaceae	---	AE	---	1	1
Eschscholzia californica	Phytozome	"Basal" Eudicot	Ranunculales	Papaveraceae	---	AE	---	4	4
Kalanchoe fedtschenkoi	Phytozome	Superrosids	Saxifragales	Crassulaceae	---	sROS	---	2	2
Vitis vinifera	Phytozome	Rosids	Vitales	Vitaceae	---	ROS	---	1	1
Betula platyphylla	Phytozome	Fabids	Fagales	Betulaceae	---	FAB	---	9	9
Castanea dentata	Phytozome	Fabids	Fagales	Fagaceae	---	FAB	---	6	6
Cercis canadensis	Phytozome	Fabids	Fabales	Fabaceae	---	FAB	---	7	6
Citrullus lanatus	Ensembl Plants	Fabids	Cucurbitales	Cucurbitaceae	---	FAB	---	2	2
Corylus avellana	Phytozome	Fabids	Fagales	Betulaceae	---	FAB	---	5	5
Cucumis sativus	Phytozome	Fabids	Cucurbitales	Cucurbitaceae	---	FAB	---	2	2
Ficus carica	Ensembl Plants	Fabids	Rosales	Moraceae	---	---	---	2	---
Fragaria vesca	Phytozome	Fabids	Rosales	Rosaceae	---	FAB	---	1	1
Juglans regia	Ensembl Plants	Fabids	Fagales	Juglandaceae	---	FAB	---	4	3
Manihot sculenta	Phytozome	Fabids	Malpighiales	Euphorbiaceae	---	FAB	---	3	1
Medicago truncatula	Phytozome	Fabids	Fabales	Fabaceae	---	FAB	---	3	3
Populus trichocarpa	Phytozome	Fabids	Malpighiales	Salicaceae	---	FAB	---	3	3
Prunus persica	Phytozome	Fabids	Rosales	Rosaceae	---	FAB	---	3	2
Ricinus communis	Phytozome	Fabids	Malpighiales	Euphorbiaceae	---	FAB	---	2	2
Vigna radiata	Ensembl Plants	Fabids	Fabales	Fabaceae	---	FAB	---	1	1
Anacardium occidentale	Phytozome	Malvids	Sapindales	Anacardiaceae	---	MAL	---	2	2
Carica papaya	Phytozome	Malvids	Brassicales	Caricaceae	---	MAL	---	1	1
Citrus clementina	Phytozome	Malvids	Sapindales	Rutaceae	---	MAL	---	3	3
Citrus sinensis	Phytozome	Malvids	Sapindales	Rutaceae	---	---	---	1	---
Cleome violacea	Phytozome	Malvids	Brassicales	Cleomaceae	---	MAL	---	1	1
Corymbia citriodora	Phytozome	Malvids	Myrtales	Myrtaceae	---	MAL	---	28	27
Eucalyptus grandis	Phytozome	Malvids	Myrtales	Myrtaceae	---	MAL	---	15	13
Pistacia vera	Ensembl Plants	Malvids	Sapindales	Anacardiaceae	---	MAL	---	2	1
Poncirus trifoliata	Phytozome	Malvids	Sapindales	Rutaceae	---	MAL	---	2	2
Theobroma cacao	Phytozome	Malvids	Malvales	Malvaceae	---	MAL	---	1	1
Cannabis sativa	Ensembl Plants	Fabids	Rosales	Cannabaceae	---	---	---	---	---
Linum usitatissimum	Phytozome	Fabids	Malpighiales	Linaceae	---	---	---	---	---
Salix purpurea	Phytozome	Fabids	Malpighiales	Salicaceae	---	---	---	---	---
Arabidopsis thaliana	Ensembl Plants	Malvids	Brassicales	Brassicaceae	---	---	---	---	---
Arabidopsis halleri	Ensembl Plants	Malvids	Brassicales	Brassicaceae	---	---	---	---	---
Arabis alpina	Ensembl Plants	Malvids	Brassicales	Brassicaceae	---	---	---	---	---
Brassica rapa	Ensembl Plants	Malvids	Brassicales	Brassicaceae	---	---	---	---	---
Camelina sativa	Ensembl Plants	Malvids	Brassicales	Brassicaceae	---	---	---	---	---
Eutrema salsugineum	Ensembl Plants	Malvids	Brassicales	Brassicaceae	---	---	---	---	---
Gossypium barbadense	Phytozome	Malvids	Malvales	Malvaceae	---	---	---	---	---
Gossypium hirsutum	Phytozome	Malvids	Malvales	Malvaceae	---	---	---	---	---
Gossypium raimondii	Phytozome	Malvids	Malvales	Malvaceae	---	---	---	---	---
Actinidia chinensis	Ensembl Plants	Asterids	Ericales	Actinidiaceae	---	AST	---	10	10
Vaccinium darrowii	Phytozome	Asterids	Ericales	Ericaceae	---	AST	---	8	8
Hydrangea quercifolia	Phytozome	Asterids	Cornales	Hydrangeaceae	---	AST	---	1	1
Coffea canephora	Ensembl Plants	Lamiids	Gentianales	Rubiaceae	---	LAM	---	2	2
Ehretia anacua	Phytozome	Lamiids	Boraginales	Ehretiaceae	---	LAM	---	1	1
Fraxinus excelsior	Ensembl Plants	Lamiids	Lamiales	Oleaceae	---	LAM	---	3	3
Olea europaea	Phytozome	Lamiids	Lamiales	Oleaceae	---	LAM	---	2	2
Lindenbergia philippensis	Phytozome	Lamiids	Lamiales	Orobanchaceae	---	LAM	---	1	1
Mimulus guttatus	Phytozome	Lamiids	Lamiales	Phrymaceae	---	LAM	---	7	7
Sesamum indicum	Ensembl Plants	Lamiids	Lamiales	Pedaliaceae	---	LAM	---	1	1
Ipomoea triloba	Ensembl Plants	Lamiids	Solanales	Convolvulaceae	---	LAM	---	2	2
Nicotiana attenuata	Ensembl Plants	Lamiids	Solanales	Solanaceae	---	LAM	---	3	3
Solanum lycopersicum	Phytozome	Lamiids	Solanales	Solanaceae	---	LAM	---	5	5
Solanum tuberosum	Phytozome	Lamiids	Solanales	Solanaceae	---	LAM	---	4	4
Beta vulgaris	Phytozome	Superasterids	Caryophyllales	Amaranthaceae	---	sAST	---	8	7
Chenopodium quinoa	Phytozome	Superasterids	Caryophyllales	Amaranthaceae	---	sAST	---	16	15
Portulaca amilis	Phytozome	Superasterids	Caryophyllales	Portulacaceae	---	sAST	---	11	11
Saponaria officinalis	Phytozome	Superasterids	Caryophyllales	Caryophyllaceae	---	sAST	---	6	6
Malania oleifera	Plantgenie	Superasterids	Santales	Ximeniaceae	---	sAST	---	2	1
Lactuca sativa	Phytozome	Campanulids	Asterales	Asteraceae	---	CAM	---	1	1
Daucus carota	Phytozome	Campanulids	Apiales	Apiaceae	---	---	---	---	---
Helianthus annuus	Phytozome	Campanulids	Asterales	Asteraceae	---	---	---	---	---
